# Supplementary material for: Genome-Wide Association Studies of Photosynthetic Traits Related to Phosphorus Efficiency in Soybean
Source: Front Plant Sci. 2018 Aug 28;9:1226. doi: 10.3389/fpls.2018.01226 (PMC6122521; doi:10.3389/fpls.2018.01226)
Supplement: Table S1 — Correlation coefficients among the four photosynthesis-related traits under different P conditions. [file Table_1.XLSX]

## Sheet: Sheet1
Table S1 Correlation coefficients among the four photosynthesis-related traits under different P conditions.
		NP				LP				L/NP
		Pn	Tr	Co	Ci	Pn	Tr	Co	Ci	Pn	Tr	Co	Ci
NP	Pn	1	-0.100*	-0.108*	0.394**	0.874**	-0.099*	-0.127**	0.319**	-0.168**	-0.05	-0.085	0.146**
	Tr	0.002	1	0.886**	-0.167**	-0.182**	0.808**	0.673**	-0.260**	-0.209**	-0.287**	-0.252**	-0.058
	Co	0.001	0.929**	1	0.023	-0.202**	0.666**	0.661**	-0.101	-0.245**	-0.315**	-0.313**	-0.013
	Ci	0.203**	-0.119*	0.099	1	0.427**	-0.188**	-0.055	0.827**	0.038	-0.122*	-0.173**	-0.324**
LP	Pn	0.826**	-0.150**	-0.145**	0.213**	1	0.016	0.015	0.500**	0.264**	0.228**	0.192**	0.09
	Tr	-0.036	0.716**	0.649**	-0.200**	0.066	1	0.924**	-0.096	0.179**	0.226**	0.253**	-0.102*
	Co	-0.08	0.614**	0.638**	-0.024	0.066	0.935**	1	0.073	0.238**	0.291**	0.335**	-0.086
	Ci	0.134*	-0.280**	-0.082	0.696**	0.335**	-0.014	0.222**	1	0.223**	0.211**	0.186**	0.194**
L/NP	Pn	-0.127*	-0.288**	-0.272**	0.091	0.395**	0.149**	0.232**	0.223**	1	0.613**	0.646**	0.01
	Tr	0.009	-0.315**	-0.310**	-0.073	0.343**	0.369**	0.429**	0.211**	0.647**	1	0.947	-0.076
	Co	-0.054	-0.288**	-0.325**	-0.108	0.290**	0.358**	0.438**	0.186**	0.674**	0.948**	1	-0.035
	Ci	-0.083	-0.078	-0.075	-0.388**	0.003	0.031	0.087	0.194**	0.067	0.102*	0.137**	1
Note: Data above the diagonal represent Pearson correlation coefficients; data below the diagonal represent Spearman correlation coefficients.
* and ** represent significant correlation at P<0.05 and P<0.01 probability levels, respectively.
