# Supplementary material for: Genome-Wide Association Studies of Photosynthetic Traits Related to Phosphorus Efficiency in Soybean
Source: Front Plant Sci. 2018 Aug 28;9:1226. doi: 10.3389/fpls.2018.01226 (PMC6122521; doi:10.3389/fpls.2018.01226)
Supplement: Table S2 — The detailed list of QTNs for photosynthesis-related traits under different P conditions across two environments using six multi-locus GWAS methods. [file Table_2.XLSX]

## Sheet: Sheet1
Table S2 The detailed list of QTNs for photosynthesis-related traits under different P conditions across two environments using six multi-locus GWAS methods.
Number	QTL	Chromosome	SNP	Position (bp)	QTN effect	LOD score	r2 (%)	Traits	P levels	Year	Method
1	q1-1	1	AX-93961332	951461	0.6318	5.2713	4.8071	Tr	LP	2015	mrMLM
1	q1-1	1	AX-93961332	951461	0.1584	6.3235	3.3486	Tr	L/NP	2016	mrMLM
2	q1-1	1	AX-93665167	972507	0.2322	5.8196	3.8603	Co	L/NP	2015	PLARmEB
3	q1-1	1	AX-93665270	1317654	0.1575	5.6892	3.3148	Co	L/NP	2015	ISIS EM-BLASSO
4	q1-1	1	AX-93665283	1344144	0.001	5.1248	0.0088	Co	LP	2015	PLARmEB
5	q1-2	1	AX-93675249	50496989	2.3138	9.4737	9.9929	Pn	LP	2016	PKWmEB
5	q1-2	1	AX-93675249	50496989	2.6223	7.5188	7.1522	Pn	LP	2016	PLARmEB
5	q1-2	1	AX-93675249	50496989	2.1731	5.8353	7.0393	Pn	LP	2016	mrMLM
5	q1-2	1	AX-93675249	50496989	2.3857	11.3659	8.8346	Pn	NP	2016	PLARmEB
5	q1-2	1	AX-93675249	50496989	1.8279	5.6592	6.7254	Pn	NP	2016	mrMLM
5	q1-2	1	AX-93675249	50496989	1.5803	5.3629	6.9808	Pn	NP	2016	PKWmEB
6	q6	6	AX-93728003	12516126	-0.4	6.1784	4.676	Tr	LP	2015	PLARmEB
7	q6	6	AX-93728009	12529579	-0.0227	7.2745	1.125	Co	LP	2016	FASTmrMLM
8	q6	6	AX-94024292	12540547	-0.1246	5.5164	2.3223	Co	L/NP	2016	PLARmEB
9	q6	6	AX-93728015	12548698	-0.9748	9.1807	11.5114	Tr	NP	2016	PKWmEB
10	q6	6	AX-93728027	12580282	-0.159	7.075	4.1584	Co	L/NP	2016	ISIS EM-BLASSO
10	q6	6	AX-93728027	12580282	-0.1447	7.9254	4.9994	Tr	L/NP	2016	mrMLM
11	q6	6	AX-93728028	12581351	-0.2282	7.783	6.6234	Co	L/NP	2016	mrMLM
12	q6	6	AX-93728166	12966564	-0.0347	6.4274	4.2363	Co	LP	2016	ISIS EM-BLASSO
12	q6	6	AX-93728166	12966564	-0.0275	6.3214	2.6462	Co	LP	2016	FASTmrMLM
12	q6	6	AX-93728166	12966564	-0.0319	5.2593	5.3822	Co	LP	2016	PKWmEB
12	q6	6	AX-93728166	12966564	-0.0336	5.6779	8.1098	Co	NP	2016	PKWmEB
13	q7-1	7	AX-94034644	1787229	-0.0182	10.5947	0.0687	Ci	L/NP	2015	PLARmEB
14	q7-1	7	AX-93630064	2629713	-0.1908	7.1897	4.6959	Co	L/NP	2015	PLARmEB
15	q7-1	7	AX-93738814	3138648	-0.1423	5.4877	4.7392	Ci	L/NP	2015	ISIS EM-BLASSO
16	q7-1	7	AX-93926489	3402895	-19.3189	7.6754	11.0636	Ci	LP	2016	PLARmEB
16	q7-1	7	AX-93926489	3402895	-18.6147	6.1177	9.9947	Ci	LP	2016	mrMLM
17	q7-2	7	AX-94036403	6578651	0.0916	5.476	2.1106	Tr	L/NP	2015	ISIS EM-BLASSO
18	q7-2	7	AX-93740297	7019626	13.5406	6.0238	8.8283	Ci	LP	2016	PLARmEB
19	q7-2	7	AX-93740303	7033335	-1.9421	5.8973	4.8988	Pn	LP	2016	mrMLM
20	q7-2	7	AX-93740453	7404951	-0.1746	5.0786	3.7873	Co	L/NP	2016	ISIS EM-BLASSO
21	q7-2	7	AX-93740551	7690573	0.0343	6.2016	6.8355	Co	NP	2016	mrMLM
22	q7-2	7	AX-94037118	8276136	0.1906	6.2882	6.6132	Co	L/NP	2015	PKWmEB
23	q7-2	7	AX-93741303	9520676	0.0254	6.0586	3.4923	Co	NP	2016	PKWmEB
23	q7-2	7	AX-93741303	9520676	0.5516	6.5471	4.4639	Tr	NP	2016	PKWmEB
23	q7-2	7	AX-93741303	9520676	0.4814	6.1629	3.3957	Tr	NP	2016	ISIS EM-BLASSO
24	q8-1	8	AX-94047585	6955757	0.0272	5.2088	6.6498	Co	NP	2015	PKWmEB
24	q8-1	8	AX-94047585	6955757	0.0279	5.1904	2.8776	Co	NP	2015	FASTmrMLM
25	q8-1	8	AX-93930669	8276381	2.2781	5.2529	4.1848	Pn	LP	2016	PLARmEB
26	q8-1	8	AX-93930704	8796917	0.1359	7.2735	6.1563	Tr	L/NP	2015	PKWmEB
27	q8-1	8	AX-94048286	8850945	-0.13	7.3615	4.4554	Tr	L/NP	2015	ISIS EM-BLASSO
28	q8-1	8	AX-93634590	9478858	-0.058	5.574	7.447	Co	LP	2015	mrMLM
28	q8-1	8	AX-93634590	9478858	-1.0523	6.3698	6.9821	Tr	LP	2015	mrMLM
29	q8-1	8	AX-93752417	9949173	-0.0443	6.817	7.8488	Co	NP	2016	mrMLM
30	q8-1	8	AX-93753054	11620180	2.0849	7.818	6.4065	Pn	NP	2015	PKWmEB
30	q8-1	8	AX-93753054	11620180	2.043	6.6734	4.4535	Pn	NP	2015	ISIS EM-BLASSO
31	q8-2	8	AX-93929582	27620272	-2.8557	6.0333	3.8919	Pn	LP	2016	PLARmEB
31	q8-2	8	AX-93929582	27620272	-2.8545	5.6924	5.5733	Pn	LP	2016	mrMLM
31	q8-2	8	AX-93929582	27620272	-2.1209	5.3275	4.3668	Pn	LP	2016	PKWmEB
31	q8-2	8	AX-93929582	27620272	-2.0365	5.2527	2.5696	Pn	LP	2016	FASTmrMLM
31	q8-2	8	AX-93929582	27620272	-1.5778	7.2506	1.9422	Pn	NP	2016	FASTmrMLM
31	q8-2	8	AX-93929582	27620272	-2.1164	6.5377	3.1902	Pn	NP	2016	PLARmEB
32	q8-3	8	AX-93929975	41226360	1.8449	8.3416	6.7557	Pn	NP	2016	mrMLM
33	q8-3	8	AX-93758944	41679309	0.0663	5.782	7.1032	Co	NP	2016	FASTmrEMMA
33	q8-3	8	AX-93758944	41679309	0.7687	8.6835	8.6626	Tr	NP	2016	mrMLM
33	q8-3	8	AX-93758944	41679309	1.5688	6.7246	8.8534	Tr	NP	2016	FASTmrEMMA
33	q8-3	8	AX-93758944	41679309	0.8023	5.0336	9.4292	Tr	NP	2016	FASTmrMLM
34	q8-3	8	AX-93930089	42336696	-2.3742	6.0709	4.6944	Pn	NP	2015	PKWmEB
35	q8-3	8	AX-93759645	43743823	-0.4561	9.8687	9.6391	Co	L/NP	2015	PKWmEB
35	q8-3	8	AX-93759645	43743823	-0.2116	5.3911	3.8037	Tr	L/NP	2015	PKWmEB
36	q8-3	8	AX-93759940	44412785	-0.9327	6.9879	5.1861	Ci	L/NP	2016	mrMLM
37	q8-3	8	AX-93760514	46081608	31.2363	8.7254	16.0432	Ci	NP	2016	ISIS EM-BLASSO
38	q9	9	AX-94066845	40188126	-0.2218	5.5188	12.3867	Tr	L/NP	2016	mrMLM
39	q9	9	AX-94066868	40240035	-0.0374	12.201	13.7742	Co	LP	2016	PLARmEB
39	q9	9	AX-94066868	40240035	-0.0303	7.2134	4.9687	Co	LP	2016	PKWmEB
39	q9	9	AX-94066868	40240035	-0.9016	9.4932	10.1645	Tr	LP	2016	PLARmEB
39	q9	9	AX-94066868	40240035	-0.8401	7.6594	6.5923	Tr	LP	2016	mrMLM
39	q9	9	AX-94066868	40240035	-0.0102	5.3173	1.9461	Co	NP	2016	PLARmEB
40	q9	9	AX-93770446	40499583	-0.1269	5.836	2.3173	Tr	L/NP	2015	FASTmrMLM
41	q9	9	AX-94067684	42489059	-12.8872	6.5174	7.9771	Ci	NP	2016	FASTmrMLM
42	q9	9	AX-93771200	42679244	-0.784	8.0144	11.7689	Tr	NP	2015	PKWmEB
42	q9	9	AX-93771200	42679244	-0.6408	7.3137	8.0935	Tr	NP	2015	FASTmrMLM
42	q9	9	AX-93771200	42679244	-0.8148	6.8362	11.5799	Tr	NP	2015	mrMLM
43	q9	9	AX-94067752	42709534	-34.1754	5.4872	5.814	Ci	NP	2015	ISIS EM-BLASSO
44	q11-1	11	AX-94084631	6262749	-1.9957	8.1261	7.0909	Pn	NP	2015	FASTmrMLM
44	q11-1	11	AX-94084631	6262749	-1.8452	6.8878	6.0621	Pn	NP	2015	ISIS EM-BLASSO
45	q11-1	11	AX-93788059	6613561	-0.2961	6.162	4.9241	Co	L/NP	2016	ISIS EM-BLASSO
46	q11-1	11	AX-93788672	8233610	-1.4451	6.1321	4.1073	Pn	NP	2016	PKWmEB
47	q11-1	11	AX-94085852	9894114	-0.1394	5.1476	5.9864	Ci	L/NP	2015	FASTmrMLM
48	q11-2	11	AX-93794987	32540598	-0.0236	6.1861	7.3875	Co	NP	2015	PKWmEB
48	q11-2	11	AX-93794987	32540598	-0.3569	5.7281	2.5768	Tr	NP	2015	FASTmrMLM
49	q11-2	11	AX-94091690	32599188	-18.8328	6.9197	9.8691	Ci	NP	2016	ISIS EM-BLASSO
50	q11-2	11	AX-93936518	33487148	0.0969	6.1746	1.1731	Co	L/NP	2016	PLARmEB
51	q11-2	11	AX-93795519	34020885	-0.3655	9.27	0.6184	Ci	L/NP	2016	FASTmrMLM
52	q12	12	AX-93795958	613090	-11.1454	6.9922	6.6223	Ci	NP	2016	PLARmEB
52	q12	12	AX-93795958	613090	-4.8762	6.4435	1.2511	Ci	NP	2016	FASTmrMLM
53	q12	12	AX-93796430	1697221	-1.2503	8.1849	7.2373	Ci	L/NP	2016	ISIS EM-BLASSO
53	q12	12	AX-93796430	1697221	-1.2453	8.0833	0.6326	Ci	L/NP	2016	PLARmEB
53	q12	12	AX-93796430	1697221	-0.8979	5.8567	4.8065	Ci	L/NP	2016	mrMLM
54	q13-1	13	AX-94105971	15071765	-29.5387	5.2378	5.5754	Ci	NP	2015	PKWmEB
55	q13-1	13	AX-93645145	15126101	-41.5257	6.7529	8.575	Ci	LP	2015	mrMLM
55	q13-1	13	AX-93645145	15126101	-1.6088	10.4868	8.1832	Pn	NP	2015	PKWmEB
56	q13-1	13	AX-93808444	17005390	0.1653	5.7334	5.0304	Co	L/NP	2016	PKWmEB
57	q13-1	13	AX-94104819	18590366	-0.0225	28.9497	6.3115	Co	LP	2015	PLARmEB
57	q13-1	13	AX-94104819	18590366	-0.0407	6.6038	14.4071	Co	LP	2015	mrMLM
57	q13-1	13	AX-94104819	18590366	-0.4299	10.4994	5.6219	Tr	LP	2015	PLARmEB
57	q13-1	13	AX-94104819	18590366	-0.6109	6.2963	9.2665	Tr	LP	2015	mrMLM
57	q13-1	13	AX-94104819	18590366	-0.0163	25.7461	10.5463	Co	NP	2015	PLARmEB
58	q13-2	13	AX-93814378	29481274	-0.5191	7.5984	2.8018	Ci	L/NP	2016	FASTmrMLM
59	q13-2	13	AX-93939602	29505716	0.1133	5.3949	5.1813	Ci	L/NP	2015	FASTmrMLM
60	q13-2	13	AX-93814786	30532621	-2.0312	6.4826	5.3628	Pn	NP	2016	ISIS EM-BLASSO
61	q13-2	13	AX-93643652	30765585	-0.3609	9.9874	2.0169	Tr	NP	2016	FASTmrMLM
62	q13-2	13	AX-94287210	31003637	-0.0977	5.4414	7.0968	Pn	L/NP	2015	FASTmrMLM
62	q13-2	13	AX-94287210	31003637	-0.1102	5.1659	6.1223	Pn	L/NP	2015	mrMLM
62	q13-2	13	AX-94287210	31003637	-0.1193	10.3781	1.2808	Tr	L/NP	2015	PLARmEB
63	q14-1	14	AX-93820315	1059966	-2.4887	7.8014	8.6755	Pn	LP	2016	mrMLM
63	q14-1	14	AX-93820315	1059966	-1.9416	9.2373	7.0282	Pn	NP	2016	PKWmEB
63	q14-1	14	AX-93820315	1059966	-4.6122	5.2998	7.6149	Pn	NP	2016	FASTmrEMMA
64	q14-1	14	AX-93820572	1895782	-1.379	7.8732	8.04	Ci	L/NP	2016	PKWmEB
65	q14-1	14	AX-93942074	2131853	0.1291	6.8139	3.1068	Co	L/NP	2016	FASTmrMLM
65	q14-1	14	AX-93942074	2131853	0.1446	6.0473	3.8991	Co	L/NP	2016	ISIS EM-BLASSO
65	q14-1	14	AX-93942074	2131853	0.1851	5.5803	5.1282	Co	L/NP	2016	mrMLM
65	q14-1	14	AX-93942074	2131853	0.1241	5.7137	4.1709	Tr	L/NP	2016	mrMLM
65	q14-1	14	AX-93942074	2131853	0.0923	5.2283	5.9746	Tr	L/NP	2016	PKWmEB
66	q14-1	14	AX-93820638	2161283	0.1091	6.0518	4.9274	Tr	L/NP	2016	ISIS EM-BLASSO
67	q14-1	14	AX-93820640	2165525	0.1491	5.5659	4.1592	Co	L/NP	2016	PKWmEB
68	q14-2	14	AX-94288085	4897088	-11.8789	6.5314	7.1793	Ci	LP	2016	FASTmrMLM
68	q14-2	14	AX-94288085	4897088	-0.0257	21.4379	7.247	Co	LP	2016	PLARmEB
68	q14-2	14	AX-94288085	4897088	-0.0125	15.8973	3.2292	Co	NP	2016	PLARmEB
69	q14-2	14	AX-93943285	5158908	0.5084	6.4943	4.9588	Tr	NP	2016	PLARmEB
70	q14-2	14	AX-93822607	7605612	-11.5412	6.1583	7.4907	Ci	LP	2016	ISIS EM-BLASSO
70	q14-2	14	AX-93822607	7605612	-12.7344	5.1527	8.3195	Ci	LP	2016	mrMLM
70	q14-2	14	AX-93822607	7605612	-10.4218	5.0257	6.1082	Ci	LP	2016	FASTmrMLM
71	q14-2	14	AX-94119517	7755174	0.0027	6.9045	0.0454	Co	LP	2015	PLARmEB
71	q14-2	14	AX-94119517	7755174	0.0092	5.2432	0.016	Tr	L/NP	2016	PLARmEB
72	q14-3	14	AX-94288042	46008634	-0.0099	5.242	1.2372	Co	LP	2015	PLARmEB
73	q14-3	14	AX-94288073	46767399	-0.2889	5.362	1.771	Ci	L/NP	2016	FASTmrMLM
74	q14-3	14	AX-94129224	46782023	1.4984	5.7952	7.1895	Pn	LP	2015	PKWmEB
75	q14-3	14	AX-93832420	47362816	-0.1366	5.197	4.1939	Tr	L/NP	2015	PKWmEB
76	q14-3	14	AX-94129538	47514182	-0.1007	7.2696	5.1892	Pn	L/NP	2015	ISIS EM-BLASSO
77	q14-3	14	AX-94129595	47683506	0.0847	6.0594	5.2367	Pn	L/NP	2016	ISIS EM-BLASSO
78	q14-3	14	AX-94129611	47723841	-0.0341	5.3809	5.1552	Co	LP	2015	PKWmEB
79	q15-1	15	AX-93943882	12227172	-0.0214	5.3258	4.949	Co	NP	2015	FASTmrMLM
79	q15-1	15	AX-93943882	12227172	-0.0272	5.0728	7.289	Co	NP	2015	mrMLM
80	q15-1	15	AX-94134650	12555668	0.0449	5.5622	1.3438	Pn	L/NP	2015	PLARmEB
81	q15-1	15	AX-94134672	12611721	-0.0151	6.259	2.3178	Co	LP	2016	PLARmEB
81	q15-1	15	AX-94134672	12611721	-0.0139	5.7739	3.6902	Co	NP	2016	PLARmEB
82	q15-2	15	AX-94138877	33719705	1.4557	6.1281	3.991	Pn	LP	2016	PKWmEB
83	q15-2	15	AX-93841986	35259050	-0.0308	7.3879	5.0149	Co	LP	2016	ISIS EM-BLASSO
83	q15-2	15	AX-93841986	35259050	-0.0408	5.8328	7.2698	Co	LP	2016	mrMLM
83	q15-2	15	AX-93841986	35259050	-0.0282	5.7454	5.6658	Co	LP	2016	PKWmEB
83	q15-2	15	AX-93841986	35259050	-0.4908	5.5719	2.912	Tr	LP	2016	FASTmrMLM
84	q16-1	16	AX-94142845	147918	0.0218	5.2616	2.2444	Co	NP	2016	FASTmrMLM
85	q16-1	16	AX-94142846	149464	0.5531	5.5093	3.27	Tr	NP	2016	ISIS EM-BLASSO
86	q16-1	16	AX-93946322	179538	0.5503	6.7335	5.1031	Tr	NP	2016	PKWmEB
86	q16-1	16	AX-93946322	179538	0.6076	6.0291	5.7242	Tr	NP	2016	mrMLM
87	q16-1	16	AX-93650291	2414360	-0.0251	6.5984	6.8024	Co	NP	2015	ISIS EM-BLASSO
87	q16-1	16	AX-93650291	2414360	-0.0273	5.0162	7.3115	Co	NP	2015	mrMLM
88	q16-1	16	AX-94143658	2435036	-9.2313	5.8493	3.4275	Ci	NP	2016	FASTmrMLM
89	q16-2	16	AX-94152249	32784699	0.0968	6.8119	1.6332	Co	L/NP	2016	FASTmrMLM
90	q16-2	16	AX-94152423	33417964	-0.0254	7.4463	8.587	Co	LP	2015	PKWmEB
91	q16-2	16	AX-93650978	34367925	-0.4467	5.9642	7.3041	Tr	LP	2015	PKWmEB
92	q16-2	16	AX-93947209	35210924	-0.0187	10.9922	3.3269	Co	LP	2015	FASTmrMLM
93	q16-2	16	AX-93855962	36317479	0.7054	5.5391	3.9093	Tr	LP	2016	ISIS EM-BLASSO
94	q16-2	16	AX-93856348	36730721	-0.4101	7.15	3.9782	Tr	LP	2015	FASTmrMLM
95	q16-2	16	AX-94153513	37003959	0.0464	5.8798	7.232	Co	LP	2016	mrMLM
95	q16-2	16	AX-94153513	37003959	0.03	5.7587	5.3339	Co	LP	2016	PKWmEB
95	q16-2	16	AX-94153513	37003959	0.0357	5.0723	5.1662	Co	LP	2016	FASTmrMLM
96	q17-1	17	AX-94155900	5718961	-2.0891	11.3833	9.5066	Pn	NP	2015	ISIS EM-BLASSO
96	q17-1	17	AX-94155900	5718961	-1.2457	6.7359	5.1302	Pn	NP	2015	PKWmEB
97	q17-1	17	AX-94155914	5742563	0.5285	6.7229	5.4572	Tr	NP	2016	PLARmEB
98	q17-1	17	AX-94155920	5755346	0.6377	7.9308	5.1035	Tr	NP	2016	ISIS EM-BLASSO
99	q17-1	17	AX-94270247	5761052	0.0091	5.607	0.9769	Co	LP	2016	PLARmEB
99	q17-1	17	AX-94270247	5761052	0.0879	10.9826	3.5577	Ci	L/NP	2015	PLARmEB
100	q17-2	17	AX-94159333	15188572	-41.5488	7.1925	8.9123	Ci	NP	2015	ISIS EM-BLASSO
100	q17-2	17	AX-94159333	15188572	-37.4958	5.9427	7.2584	Ci	NP	2015	FASTmrMLM
100	q17-2	17	AX-94159333	15188572	-41.9715	5.6815	6.2045	Ci	NP	2015	PLARmEB
101	q17-2	17	AX-94159435	15492731	-61.5362	7.7755	8.4431	Ci	LP	2015	PKWmEB
101	q17-2	17	AX-94159435	15492731	-52.0836	7.2107	5.1918	Ci	LP	2015	ISIS EM-BLASSO
102	q17-3	17	AX-94278000	37615577	0.3705	7.413	2.6691	Tr	LP	2015	PLARmEB
102	q17-3	17	AX-94278000	37615577	0.2422	6.8237	5.8496	Co	L/NP	2016	mrMLM
103	q17-3	17	AX-93866265	37701731	-2.0498	5.7842	4.3159	Pn	NP	2015	PLARmEB
103	q17-3	17	AX-93866265	37701731	-2.7436	5.3229	9.2376	Pn	NP	2015	mrMLM
104	q17-3	17	AX-93949241	38114035	0.6183	5.1844	4.736	Tr	LP	2015	mrMLM
105	q17-3	17	AX-93866568	38505532	-0.0972	6.2143	2.7369	Tr	L/NP	2016	FASTmrMLM
106	q17-3	17	AX-93866850	39224452	-0.4499	6.1739	3.7086	Tr	NP	2016	PKWmEB
107	q18-1	18	AX-94165317	674420	-15.8912	6.7748	10.5588	Ci	LP	2016	ISIS EM-BLASSO
107	q18-1	18	AX-94165317	674420	-11.3988	5.1065	5.4327	Ci	LP	2016	FASTmrMLM
108	q18-1	18	AX-93950203	1193941	0.101	5.2063	3.5917	Tr	L/NP	2016	FASTmrMLM
109	q18-1	18	AX-93951325	2882702	35.8439	6.0373	10.8208	Ci	NP	2015	PKWmEB
110	q18-1	18	AX-94166205	2982489	-155.366	15.0979	12.6089	Ci	LP	2015	PLARmEB
110	q18-1	18	AX-94166205	2982489	-88.2329	6.8648	7.4962	Ci	LP	2015	ISIS EM-BLASSO
110	q18-1	18	AX-94166205	2982489	-53.0394	5.735	2.7088	Ci	LP	2015	FASTmrMLM
111	q18-1	18	AX-93868865	3005965	-53.0394	6.7792	2.7088	Ci	LP	2015	FASTmrMLM
112	q18-1	18	AX-93868878	3035993	-100.78	9.4109	11.5041	Ci	LP	2015	PKWmEB
112	q18-1	18	AX-93868878	3035993	-82.1202	6.0968	8.3065	Ci	NP	2015	PKWmEB
113	q18-1	18	AX-94290391	3325933	1.8837	6.2135	5.5983	Pn	LP	2015	ISIS EM-BLASSO
114	q18-1	18	AX-94166567	3925002	-0.4258	7.296	5.4404	Tr	LP	2015	PLARmEB
115	q18-2	18	AX-93869825	5443584	0.4683	5.085	6.4297	Tr	LP	2015	ISIS EM-BLASSO
116	q18-2	18	AX-94167422	6084539	-2.1308	6.6013	6.126	Pn	LP	2015	ISIS EM-BLASSO
117	q18-2	18	AX-93870347	7010233	1.1563	8.6256	1.3764	Pn	NP	2016	FASTmrMLM
118	q18-2	18	AX-94167727	7024721	-0.366	5.3375	5.3661	Co	L/NP	2015	PKWmEB
119	q18-2	18	AX-93657099	8764602	-0.3092	6.6058	7.1918	Co	L/NP	2015	PKWmEB
120	q18-2	18	AX-93871255	9956907	-0.0614	9.8629	15.8801	Co	LP	2016	mrMLM
120	q18-2	18	AX-93871255	9956907	-0.0416	9.6867	12.266	Co	LP	2016	PKWmEB
120	q18-2	18	AX-93871255	9956907	-0.0439	7.477	9.8183	Co	LP	2016	FASTmrMLM
120	q18-2	18	AX-93871255	9956907	-0.0359	7.0558	6.5889	Co	LP	2016	ISIS EM-BLASSO
120	q18-2	18	AX-93871255	9956907	-0.96	9.2606	9.5758	Tr	LP	2016	mrMLM
120	q18-2	18	AX-93871255	9956907	-0.7331	6.6561	7.4749	Tr	LP	2016	PLARmEB
121	q18-3	18	AX-93882302	50663235	0.0043	11.6806	0.4939	Co	NP	2015	PLARmEB
122	q18-3	18	AX-93882318	50691006	-0.1569	10.3741	2.9494	Tr	L/NP	2015	PLARmEB
123	q18-3	18	AX-94179941	50696590	-0.0611	6.1492	4.0395	Pn	L/NP	2015	ISIS EM-BLASSO
124	q18-3	18	AX-93882545	51252727	1.3166	5.7905	2.8012	Pn	NP	2016	PLARmEB
125	q18-3	18	AX-94180293	51571247	-0.027	6.8165	6.88	Co	NP	2016	PKWmEB
125	q18-3	18	AX-94180293	51571247	-0.0365	6.7692	8.7085	Co	NP	2016	mrMLM
126	q18-3	18	AX-93952504	51835590	8.8697	8.2582	9.1356	Pn	NP	2016	FASTmrEMMA
127	q18-3	18	AX-94180415	51843192	7.3557	5.4295	5.0583	Pn	LP	2016	FASTmrEMMA
128	q18-3	18	AX-93883305	53037663	-0.2688	5.2473	6.3433	Co	L/NP	2015	PKWmEB
128	q18-3	18	AX-93883305	53037663	-0.2986	13.2383	10.9135	Tr	L/NP	2015	PKWmEB
129	q18-3	18	AX-93883327	53083128	0.0172	5.5267	2.8938	Co	LP	2015	ISIS EM-BLASSO
130	q18-3	18	AX-93883622	53717059	-0.6146	5.3572	3.9778	Tr	LP	2016	PLARmEB
131	q18-3	18	AX-94272629	53730521	0.0759	6.1607	0.7691	Tr	L/NP	2015	PLARmEB
132	q18-3	18	AX-94290753	54025198	1.5198	5.1149	4.5108	Pn	NP	2016	PKWmEB
133	q18-3	18	AX-94181494	54299330	-0.8939	5.2201	3.9386	Ci	L/NP	2016	mrMLM
134	q18-3	18	AX-94181978	55519240	-0.2102	7.6359	7.1597	Co	L/NP	2015	PKWmEB
135	q18-3	18	AX-93884416	55727445	-0.3325	5.977	9.3573	Ci	L/NP	2015	FASTmrEMMA
136	q19	19	AX-93886366	2991135	-0.0238	7.9354	5.7319	Co	LP	2015	ISIS EM-BLASSO
136	q19	19	AX-93886366	2991135	-0.05	5.1433	5.8097	Co	LP	2015	FASTmrEMMA
136	q19	19	AX-93886366	2991135	-0.6025	8.173	9.022	Tr	LP	2015	mrMLM
136	q19	19	AX-93886366	2991135	-0.9664	5.3537	6.3798	Tr	LP	2015	FASTmrEMMA
136	q19	19	AX-93886366	2991135	-0.479	5.1645	6.8429	Tr	LP	2015	FASTmrMLM
137	q19	19	AX-93886455	3191942	-0.3354	5.2811	1.485	Tr	LP	2016	FASTmrMLM
138	q19	19	AX-93912004	3258724	-0.0274	6.2857	4.3105	Co	LP	2016	FASTmrMLM
138	q19	19	AX-93912004	3258724	-0.0248	5.1807	3.5209	Co	LP	2016	ISIS EM-BLASSO
139	q19	19	AX-93657982	3374702	-0.7004	6.5944	5.4703	Tr	LP	2016	mrMLM
140	q20-1	20	AX-93899344	455608	-0.5508	6.9816	1.4046	Ci	L/NP	2016	FASTmrMLM
141	q20-1	20	AX-93899379	535230	-0.2166	5.3616	7.4035	Tr	L/NP	2016	PKWmEB
142	q20-1	20	AX-94197533	1364621	-0.0755	8.2042	6.2166	Pn	L/NP	2015	ISIS EM-BLASSO
142	q20-1	20	AX-94197533	1364621	-0.0735	6.4575	5.8951	Pn	L/NP	2015	FASTmrMLM
143	q20-1	20	AX-93660074	1684068	0.182	5.7162	3.5844	Co	L/NP	2015	ISIS EM-BLASSO
144	q20-1	20	AX-93899925	2028107	-0.024	6.2179	4.3663	Co	LP	2015	ISIS EM-BLASSO
145	q20-1	20	AX-93900322	3145850	-0.0993	6.5915	1.0878	Tr	L/NP	2015	PLARmEB
146	q20-2	20	AX-93956837	35089898	-116.394	11.4841	16.8194	Ci	LP	2015	mrMLM
147	q20-2	20	AX-93906848	35090305	-2.4032	7.2518	6.8671	Pn	LP	2015	PKWmEB
147	q20-2	20	AX-93906848	35090305	-2.1383	7.8675	5.1332	Pn	NP	2015	PKWmEB
148	q20-2	20	AX-94292027	36883169	-0.9935	5.0261	6.4687	Tr	LP	2015	FASTmrEMMA
149	q20-2	20	AX-93660830	36907843	-0.117	5.272	3.6979	Tr	L/NP	2015	PKWmEB
150	q20-2	20	AX-93907686	36954820	-0.0227	5.726	4.8247	Co	LP	2015	PKWmEB
151	q20-2	20	AX-94205944	37662276	-0.6081	7.1072	10.9806	Tr	LP	2015	ISIS EM-BLASSO
152	q20-2	20	AX-93908576	39117637	-0.2004	6.7079	7.1172	Tr	L/NP	2016	mrMLM
153	q20-2	20	AX-93661015	39308447	0.0328	5.1961	3.1316	Pn	L/NP	2016	PLARmEB
154	q20-2	20	AX-93908789	39915915	-0.2946	6.0266	12.1461	Co	L/NP	2016	mrMLM
155	q20-2	20	AX-93908813	39987379	0.0071	25.7294	1.6874	Co	NP	2015	PLARmEB
156	q20-3	20	AX-94208213	44049520	-0.1552	8.8405	3.1035	Co	L/NP	2016	PLARmEB
156	q20-3	20	AX-94208213	44049520	-0.1792	8.3096	4.465	Co	L/NP	2016	FASTmrMLM
157	q20-3	20	AX-93910666	45122261	13.4546	8.405	7.3773	Ci	NP	2016	PLARmEB
157	q20-3	20	AX-93910666	45122261	16.2269	5.2295	8.7109	Ci	NP	2016	mrMLM
158	q20-3	20	AX-93661638	46896774	0.3793	6.1928	7.1544	Tr	NP	2015	PKWmEB
159	q20-3	20	AX-93911268	46908248	0.0016	12.5626	0.0832	Co	NP	2015	PLARmEB
