# Supplementary material for: Genome-Wide Association Studies of Photosynthetic Traits Related to Phosphorus Efficiency in Soybean
Source: Front Plant Sci. 2018 Aug 28;9:1226. doi: 10.3389/fpls.2018.01226 (PMC6122521; doi:10.3389/fpls.2018.01226)
Supplement: Table S3 — The overlapped QTLs between present and previous studies. [file Table_3.XLSX]

## Sheet: Sheet1
Table S3 The overlapped QTLs between present and previous studies.
present study		previous studies
QTL Name	Marker interval(bp)	Trait name	Marker interval(cM)	Reference
q1-1	951461-1344144	Row spacing response 3-1	0.97-2.97	Akond et al. 2012
q1-2	50496989	Reproductive to vegetative period ratio 1-2	45.75-51.07	Wang et al. 2015
q6	12516126- 12966564	mqCanopy wilt-001	11.58-13.58	Hwang et al. 2016
q7-1	1787229- 3402895	Seed sucrose 1-9	2.05-4.05	Maughan et al. 2000
q7-2	6578651- 9520676	Chlorosis, leaflet UV-B induced 1-1	6.84-8.84	Shim et al. 2015
		Leaflet shape, UV-B induced 10-4	6.84-8.84	Shim et al. 2015
		Leaflet shape, UV-B induced 1-2	6.84-8.84	Shim et al. 2015
		Plant damage, UV-B induced 1-4	6.84-8.84	Shim et al. 2015
		Seed Met 1-3	6.84-8.84	Panthee et al. 2006B
		Seed Met 2-3	6.84-8.84	Panthee et al. 2006A
		Seed Met plus Cys 1-3	6.84-8.84	Panthee et al. 2006A
		Seed oleic 7-1	6.84-8.84	Kim et al. 2010
		Seed stearic 3-3	6.84-8.84	Reinprecht et al. 2006
		Seed weight 10-11	6.84-8.84	Specht et al. 2001
		Seed yield 19-5	6.84-8.84	Zhang et al, 2004
q8-1	6955757- 11620180	Pod number 5-2	8.14-10.14	Liu et al. 2011
		Seed weight per plant 3-1	8.14-10.14	Liu et al. 2011
q8-3	41226360- 46081608	Seed daidzein 9-2	43.79-46.79	Yang et al. 2011
		Seed genistein 9-2	44.29-46.29	Yang et al. 2011
		Seed glycitein 9-2	44.79-45.79	Yang et al. 2011
q9	40188126- 42709534	Plant height 18-1	39.86-41.86	Wang et al. 2004
		Seed protein 12-3	39.86-41.86	Specht et al. 2001
q11-2	32540598- 34020885	Seed glycitein 8-2	31.5-33.5	Yoshikawa et al. 2010
		Seed weight 21-1	31.5-33.5	Gai et al. 2007
		Seed weight 22-2	31.5-33.5	Zhang et al, 2004
q13-1	15071765- 18590366	Phytoph 2-1	16.08-18.13	Burnham et al. 2003
		Seed Ala 1-4	15.08-17.08	Panthee et al. 2006B
		Seed Cys 1-1	15.08-17.08	Panthee et al. 2006B
		Seed Cys 2-3	15.08-17.08	Panthee et al. 2006A
		Seed Ile 1-4	15.08-17.08	Panthee et al. 2006B
		Seed Met 1-1	15.08-17.08	Panthee et al. 2006B
		Seed Met 2-1	15.08-17.08	Panthee et al. 2006A
		Seed Met plus Cys 1-2	15.08-17.08	Panthee et al. 2006A
		Seed Val 1-3	15.08-17.08	Panthee et al. 2006B
		Seed weight 37-2	14.33-17.83	Sun et al. 2012
q13-2	29481274-31003637	Hypocotyl length 1-2	27.9-29.9	Lee et al. 2001
q14-2	4897088-7755174	Chlorosis, leaflet UV-B induced 1-4	5.05-7.05	Shim et al. 2015
		Seed weight 29-1	5.05-7.05	Liu et al. 2011
		Seed tocopherol, alpha 1-1	6.84-8.84	Li et al. 2010
		Seed tocopherol, alpha 2-1	6.84-8.84	Li et al. 2016A
q15-1	12227172- 12611721	Nodule number 2-8	11.92-13.92	Hwang et al. 2013
q15-2	33719705-35259050	Seed linolenic 1-3	33.62-35.62	Diers and Shoemaker 1992
		Seed oil 2-9	33.62-35.62	Diers et al. 1992
q16-2	32784699-37003959	Seed glycitein 9-5	31.18-36.58	Yang et al. 2011
q18-1	674420-3925002	Internode length 1-16	1.0-3.0	Alcivar et al. 2007
		SCN 40-2	1.0-3.0	Ferreira et al. 2011
		SCN 8-3	1.0-3.0	Chang et al. 1997
		SDS 2-2	1.0-3.0	Chang et al. 1996
		SDS 3-2	1.0-3.0	Chang et al. 1996
		Seed yield 21-4	1.2-3.2	Reinprecht et al. 2006
		Internode length 2-8	1.2-3.2	Josie et al. 2007
		Reproductive period photo-thermal sensitivity 1-1	2.2-3.7	Wang et al. 2015
q18-2	5443584-9956907	Leaflet weight, specific 2-8	6.11-8.11	Jun et al. 2014
		SCN 14-1(Reaction toHeterodera lycines)	7.56-9.56	Meksem et al. 1999
		SCN 8-2	7.56-9.56	Chang et al. 1997
		SDS 6-1(Reaction to Fusarium solani f sp glycines infection)	7.56-9.56	Meksem et al. 1999
q19	2991135- 3374702	Hypocotyl length 1-3	1.9-3.9	Lee et al. 2001
		Lodging 5-10	2.6-4.6	Lee et al. 1996
q20-2	35089898-39987379	Leaflet area 1-3	35.94-37.94	Yamanaka et al. 2001
		Necrosis, root Mn induced 1-1	35.94-37.94	Kassem et al. 2004
		Plant height 12-1	34.35-36.35	Sebolt et al. 2000
		Plant height 16-1	35.94-37.94	Chapman et al. 2003
		Pod maturity 11-1	34.35-36.35	Sebolt et al. 2000
		Seed oil 13-4	34.22-36.22	Specht et al. 2001
		Seed oil 15-1	36.4-36.94	Chung et al. 2003
		Seed protein 10-1	34.35-36.35	Sebolt et al. 2000
		Seed protein 15-1	36.4-36.94	Chung et al. 2003
		Seed protein 31-1	35.4-37.4	Pandurangan et al. 2012
		Seed yield 14-1	36.4-36.94	Chung et al. 2003
		Seed yield 9-1	34.35-36.35	Sebolt et al. 2000
		cqR8 Full maturity-001	35.4-37.4	Nichols et al. 2006
		cqSeed oil-004	35.4-37.4	Nichols et al. 2006
		cqSeed protein-003	35.4-37.4	Nichols et al. 2006
		cqSeed weight-003	35.4-37.4	Nichols et al. 2006
		cqSeed yield-001	35.4-37.4	Nichols et al. 2006
q20-3	44049520- 46908248	Seed weight 9-1	43-45	Sebolt et al. 2000
		SDS 7-6	45.22-47.22	Iqbal et al. 2001
		Seed tocopherol, delta 1-4	45.22-47.22	Li et al. 2010
		Seed weight 24-3	45.22-47.22	Reinprecht et al. 2006
		Seed weight 29-5	45.22-47.22	Liu et al. 2011
		Seed yield 21-7	45.22-47.22	Reinprecht et al. 2006
