# Supplementary material for: Genome-Wide Association Studies of Photosynthetic Traits Related to Phosphorus Efficiency in Soybean
Source: Front Plant Sci. 2018 Aug 28;9:1226. doi: 10.3389/fpls.2018.01226 (PMC6122521; doi:10.3389/fpls.2018.01226)
Supplement: Table S4 — Predicted candidate genes associated with photosynthesis-related traits under different P conditions. [file Table_4.XLSX]

## Sheet: Sheet1
Table S4 Predicted candidate genes associated with photosynthesis-related traits under different P conditions.
Number	Name	Chromosome	Position (bp)	Annotations
1	Glyma.06G153500	Chr06	12528888:12532196	ABC transporter family protein
2	Glyma.06G153900	Chr06	12545457:12549694	Pectin lyase-like superfamily protein
3	Glyma.06G154300	Chr06	12580919:12584445	Thiamin diphosphate-binding fold (THDP-bin
4	Glyma.07G041000	Chr07	3402026:3405830	Lung seven transmembrane receptor family p
5	Glyma.07G077000	Chr07	7019591:7025311	S-adenosyl-L-methionine-dependent methyltr
6	Glyma.07G080900	Chr07	7381339:7405785	AGAMOUS-like 20
7	Glyma.07G083400	Chr07	7685748:7694834	cytochrome P450, family 704, subfamily A,
8	Glyma.08G114800	Chr08	8792663:8798214	Peptidyl-tRNA hydrolase family protein
9	Glyma.08G115400	Chr08	8848959:8851344	acyl-activating enzyme 18
10	Glyma.08G123200	Chr08	9477099:9480266	Transcriptional coactivator/pterin dehydra
11	Glyma.08G129200	Chr08	9941887:9950207	Transcription factor jumonji (jmj) family
12	Glyma.08G150800	Chr08	11615804:11620216	urophorphyrin methylase 1
13	Glyma.08G305100	Chr08	42328612:42340832	TRAM, LAG1 and CLN8 (TLC) lipid-sensing do
14	Glyma.08G318000	Chr08	43734363:43743864	NB-ARC domain-containing disease resistanc
15	Glyma.08G345900	Chr08	46076396:46082325	NAD(P)-binding Rossmann-fold superfamily p
16	Glyma.11G087800	Chr11	6610115:6614787	phosphate transporter 3;3
17	Glyma.11G230100	Chr11	32536250:32541244	phospholipase C 2
18	Glyma.11G240500	Chr11	33482556:33489916	ubiquitin-specific protease 4
19	Glyma.11G247400	Chr11	34020239:34022412	DNA-binding HORMA family protein
20	Glyma.12G023100	Chr12	1695328:1699623	Transmembrane amino acid transporter family protein
21	Glyma.13G053400	Chr13	15070294:15076224	Mitochondrial substrate carrier family protein
22	Glyma.13G181600	Chr13	29476168:29482949	Tetratricopeptide repeat (TPR)-like superf
23	Glyma.13G192100	Chr13	30530165:30536199	LRR and NB-ARC domains-containing disease
24	Glyma.13G194500	Chr13	30763823:30769223	NB-ARC domain-containing disease resistanc
25	Glyma.13G196600	Chr13	31003040:31005928	NADPH:quinone oxidoreductase
26	Glyma.14G014500	Chr14	1057710:1061895	Pectin lyase-like superfamily protein
27	Glyma.14G026600	Chr14	1908407:1912887	coenzyme Q 3
28	Glyma.14G029100	Chr14	2126633:2133000	sucrose phosphate synthase 3F
29	Glyma.14G029800	Chr14	2165005:2165953	Cytochrome b561/ferric reductase transmemb
30	Glyma.16G002800	Chr16	144387:154780	MAC/Perforin domain-containing protein
31	Glyma.16G024900	Chr16	2412463:2420547	SET domain protein 14
32	Glyma.16G025200	Chr16	2430679:2435786	UDP-Glycosyltransferase superfamily protei
33	Glyma.16G207500	Chr16	36728513:36732189	Peroxidase superfamily protein
34	Glyma.16G211100	Chr16	37001608:37008370	Endosomal targeting BRO1-like domain-conta
35	Glyma.17G073600	Chr17	5752242:5755490	Endomembrane protein 70 protein family
36	Glyma.17G224000	Chr17	37696979:37703744	Major facilitator superfamily protein
37	Glyma.17G226700	Chr17	38112713:38121429	G protein alpha subunit 1
38	Glyma.17G230000	Chr17	38501400:38505791	homeobox gene 1
39	Glyma.18G009300	Chr18	671859:677780	DNA polymerase alpha 2
40	Glyma.18G036900	Chr18	2875681:2882857	anaphase-promoting complex/cyclosome 2
41	Glyma.18G040400	Chr18	3322787:3328498	ALWAYS EARLY 4
42	Glyma.18G074000	Chr18	7022119:7026438	FKBP-like peptidyl-prolyl cis-trans isomer
43	Glyma.18G226600	Chr18	51568573:51571390	Protein of unknown function (DUF674)
44	Glyma.18G229300	Chr18	51834703:51842867	NAD-dependent malic enzyme 2
45	Glyma.18G242500	Chr18	53080279:53085055	ARM repeat superfamily protein
46	Glyma.18G275100	Chr18	55726319:55732528	Transducin/WD40 repeat-like superfamily pr
47	Glyma.20G004600	Chr20	452692:457443	Mitochondrial substrate carrier family protein
48	Glyma.20G005600	Chr20	532311:536994	Cyclophilin-like peptidyl-prolyl cis-trans isomerase family protein
49	Glyma.20G126900	Chr20	36907714:36912023	Cyclase family protein
50	Glyma.20G127600	Chr20	36952462:36957059	sodium:hydrogen antiporter 1
51	Glyma.20G152300	Chr20	39117272:39119456	cytochrome P450, family 704, subfamily A,
52	Glyma.20G236800	Chr20	46896125:46902283	SERINE-ARGININE PROTEIN 30
